# Supplementary material for: Prdx1 Interacts with ASK1 upon Exposure to H2O2 and Independently of a Scaffolding Protein
Source: Antioxidants (Basel). 2021 Jun 30;10(7):1060. doi: 10.3390/antiox10071060 (PMC8300624; doi:10.3390/antiox10071060)
Supplement: Supplementary file 1 [file antioxidants-10-01060-s001.zip]

Archive with 1 entries (1 files):
- antioxidants-1250810-supplementary.pdf
